# Supplementary material for: (3R,8aS)-3-Ethyl­perhydro­pyrrolo[1,2-a]pyrazine-1,4-dione
Source: Acta Crystallogr Sect E Struct Rep Online. 2010 Jan 23;66(Pt 2):o417–8. doi: 10.1107/S1600536810001856 (PMC2979809; doi:10.1107/S1600536810001856)
Supplement: Supplementary file 1 [file e-66-0o417-sup1.cif]

##############################################################################
###                                                                        ###
###        Electronic paper (Acta Crystallographica Section E)             ###
###                                                                        ###
##############################################################################
#                                                                            #
# This CIF contains the data in a paper accepted for publication in Acta     #
# Crystallographica Section E. It conforms to the requirements of Notes      #
# for Authors for Section E, and has been peer reviewed under the auspices   #
# of the IUCr Commission on Journals.                                        #
#                                                                            #
# Full details of the Crystallographic Information File format               #
# are given in the paper "The Crystallographic Information File (CIF):       #
# a New Standard Archive File for Crystallography" by S. R. Hall, F. H.      #
# Allen and I. D. Brown [Acta Cryst. (1991), A47, 655-685].                  #
#                                                                            #
# The current version of the core CIF dictionary is obtainable from          #
# ftp://ftp.iucr.org/pub/cif_core.dic. The current version number is 2.4.    #
#                                                                            #
# Software is freely available for graphical display of the structure(s) in  #
# this CIF.  For information consult the CIF home page http://www.iucr.org/  #
# cif/home.html                                                              #
#                                                                            #
# This file may be used for bona fide research purposes within the           #
# scientific community so long as proper attribution is given to the journal # 
# article from which it was obtained.                                        #
#                                                                            #
##############################################################################
                                             
data_global
_audit_creation_method     'SHELXL97 and manual editing'
_journal_date_recd_electronic     2009-12-29
_journal_date_accepted     2010-01-14
_journal_name_full     'Acta Crystallographica, Section E'
_journal_year     2010
_journal_volume     66
_journal_issue      2
_journal_page_first     o417
_journal_page_last     o418
_journal_paper_category     QO
_journal_coeditor_code     BH2268
_publ_contact_author_name     'Adailton J. Bortoluzzi'
_publ_contact_author_address
;
    Depto. de Qu\'imica - UFSC
    88040 - 900 Florian\'opolis, SC
    Brazil
;
_publ_contact_author_email     adajb@qmc.ufsc.br
_publ_contact_author_fax      6E307(5)
_publ_contact_author_phone      6E307(5)
_publ_section_title
;
(3<i>R</i>,8a<i>S</i>)-3-Ethylperhydropyrrolo[1,2-<i>a</i>]pyrazine-1,4-dione
;
loop_
    _publ_author_name
    _publ_author_address
    "Bortoluzzi, Adailton J."
;
Depto. de Qu\'imica
Universidade Federal de Santa Catarina
88040-900 Florian\'opolis, SC
Brazil
;
    "Souza, Luciana B. P."
;
Depto. de Qu\'imica
Universidade Federal de Santa Catarina
88040-900 Florian\'opolis, SC
Brazil
;
    "Joussef, Antonio C."
;
Depto. de Qu\'imica
Universidade Federal de Santa Catarina
88040-900 Florian\'opolis, SC
Brazil
;
_publ_section_synopsis     .
data_I
_audit_creation_method     SHELXL-97
_chemical_name_systematic
;
(3<i>R</i>,8a<i>S</i>)-3-Ethylperhydropyrrolo[1,2-<i>a</i>]pyrazine-1,4-dione
;
_chemical_name_common     ?
_chemical_formula_moiety     'C9 H14 N2 O2'
_chemical_formula_sum     'C9 H14 N2 O2'
_chemical_formula_iupac     'C9 H14 N2 O2'
_chemical_formula_weight     182.22
_chemical_melting_point     407
_symmetry_cell_setting     monoclinic
_symmetry_space_group_name_H-M     'P 21'
_symmetry_space_group_name_Hall     'P 2yb'
loop_
    _symmetry_equiv_pos_as_xyz
    'x, y, z'
    '-x, y+1/2, -z'
_cell_length_a     6.8657(4)
_cell_length_b     9.9258(17)
_cell_length_c     7.0040(5)
_cell_angle_alpha     90.00
_cell_angle_beta     90.892(6)
_cell_angle_gamma     90.00
_cell_volume     477.25(9)
_cell_formula_units_Z     2
_cell_measurement_reflns_used     25
_cell_measurement_theta_min     3.60
_cell_measurement_theta_max     15.55
_cell_measurement_temperature     293(2)
_exptl_crystal_description     Prism
_exptl_crystal_colour     Colorless
_exptl_crystal_size_max     0.46
_exptl_crystal_size_mid     0.40
_exptl_crystal_size_min     0.33
_exptl_crystal_density_diffrn     1.268
_exptl_crystal_density_meas     ?
_exptl_crystal_density_method     'not measured'
_exptl_crystal_F_000     196
_exptl_absorpt_coefficient_mu     0.091
_exptl_absorpt_correction_type     none
_exptl_absorpt_process_details     ?
_exptl_absorpt_correction_T_min     ?
_exptl_absorpt_correction_T_max     ?
_exptl_special_details
;
;
_diffrn_ambient_temperature     293(2)
_diffrn_radiation_type     MoK\a
_diffrn_radiation_wavelength     0.71073
_diffrn_radiation_source     'fine-focus sealed tube'
_diffrn_radiation_monochromator     graphite
_diffrn_measurement_device_type     'Enraf--Nonius CAD-4 diffractometer'
_diffrn_measurement_method     \w--2\q
_diffrn_detector_area_resol_mean     ?
_diffrn_reflns_number     1290
_diffrn_reflns_av_R_equivalents     0.0324
_diffrn_reflns_av_sigmaI/netI     0.0371
_diffrn_reflns_theta_min     2.97
_diffrn_reflns_theta_max     27.94
_diffrn_reflns_theta_full     27.94
_diffrn_measured_fraction_theta_max     0.993
_diffrn_measured_fraction_theta_full     0.993
_diffrn_reflns_limit_h_min     -9
_diffrn_reflns_limit_h_max     9
_diffrn_reflns_limit_k_min     -13
_diffrn_reflns_limit_k_max     0
_diffrn_reflns_limit_l_min     -9
_diffrn_reflns_limit_l_max     0
_diffrn_standards_number     3
_diffrn_standards_interval_count     200
_diffrn_standards_interval_time     ?
_diffrn_standards_decay_%     1
_reflns_number_total     1200
_reflns_number_gt     937
_reflns_threshold_expression     I>2\s(I)
_refine_ls_structure_factor_coef     Fsqd
_refine_ls_matrix_type     full
_refine_ls_R_factor_all     0.0740
_refine_ls_R_factor_gt     0.0442
_refine_ls_wR_factor_gt     0.1080
_refine_ls_wR_factor_ref     0.1196
_refine_ls_goodness_of_fit_ref     1.089
_refine_ls_restrained_S_all     1.089
_refine_ls_number_reflns     1200
_refine_ls_number_parameters     119
_refine_ls_number_restraints     1
_refine_ls_number_constraints     0
_refine_ls_hydrogen_treatment     constr
_refine_ls_weighting_scheme     calc
_refine_ls_weighting_details
         'calc w=1/[\s^2^(Fo^2^)+(0.0525P)^2^+0.0801P] where P=(Fo^2^+2Fc^2^)/3'
_atom_sites_solution_hydrogens     geom
_atom_sites_solution_primary     direct
_atom_sites_solution_secondary     difmap
_refine_ls_shift/su_max     0.000
_refine_ls_shift/su_mean     0.000
_refine_diff_density_max     0.170
_refine_diff_density_min     -0.151
_refine_ls_extinction_method     ?
_refine_ls_extinction_coef     ?
_refine_ls_abs_structure_details     ?
_refine_ls_abs_structure_Flack     ?
loop_
    _atom_type_symbol
    _atom_type_description
    _atom_type_scat_dispersion_real
    _atom_type_scat_dispersion_imag
    _atom_type_scat_source
    'C' 'C' 0.0033 0.0000
                         'International Tables Vol C Tables 4.2.6.8 and 6.1.1.4'
    'H' 'H' 0.0000 0.0000
                         'International Tables Vol C Tables 4.2.6.8 and 6.1.1.4'
    'N' 'N' 0.0061 0.0000
                         'International Tables Vol C Tables 4.2.6.8 and 6.1.1.4'
    'O' 'O' 0.0106 0.0000
                         'International Tables Vol C Tables 4.2.6.8 and 6.1.1.4'
_computing_data_collection     'CAD-4 Software (Enraf--Nonius, 1989)'
_computing_cell_refinement     'CAD-4 Software (Enraf--Nonius, 1989)'
_computing_data_reduction     'HELENA (Spek, 1996)'
_computing_structure_solution     'SIR97 (Altomare <i>et al.</i>,  1999)'
_computing_structure_refinement     'SHELXL97 (Sheldrick, 2008)'
_computing_molecular_graphics
;
PLATON (Spek, 2009) and Mercury (Macrae <i>et al.</i>,  2006)
;
_computing_publication_material     'SHELXL97 (Sheldrick, 2008)'
loop_
    _atom_site_type_symbol
    _atom_site_label
    _atom_site_fract_x
    _atom_site_fract_y
    _atom_site_fract_z
    _atom_site_U_iso_or_equiv
    _atom_site_adp_type
    _atom_site_calc_flag
    _atom_site_refinement_flags
    _atom_site_occupancy
    _atom_site_disorder_assembly
    _atom_site_disorder_group
    C C1 0.6671(5) 0.5429(3) 0.1100(4) 0.0446(7) Uani d . 1 . .
    C C3 0.8672(4) 0.3662(3) -0.0490(4) 0.0446(7) Uani d . 1 . .
    H H3 1.0083 0.3519 -0.0400 0.054 Uiso calc R 1 . .
    C C4 0.7726(4) 0.2617(3) 0.0781(4) 0.0428(7) Uani d . 1 . .
    C C6 0.5113(5) 0.2151(3) 0.3021(5) 0.0481(7) Uani d . 1 . .
    H H6A 0.5912 0.1966 0.4145 0.058 Uiso calc R 1 . .
    H H6B 0.4732 0.1304 0.2435 0.058 Uiso calc R 1 . .
    C C7 0.3339(5) 0.2985(4) 0.3527(5) 0.0646(10) Uani d . 1 . .
    H H7A 0.3015 0.2867 0.4860 0.077 Uiso calc R 1 . .
    H H7B 0.2223 0.2732 0.2741 0.077 Uiso calc R 1 . .
    C C8 0.3944(5) 0.4437(4) 0.3131(5) 0.0603(9) Uani d . 1 . .
    H H8A 0.2816 0.5001 0.2878 0.072 Uiso calc R 1 . .
    H H8B 0.4681 0.4810 0.4199 0.072 Uiso calc R 1 . .
    C C8A 0.5200(4) 0.4315(3) 0.1373(4) 0.0415(6) Uani d . 1 . .
    H H8AA 0.4353 0.4263 0.0237 0.050 Uiso calc R 1 . .
    C C9 0.8066(5) 0.3439(4) -0.2576(5) 0.0572(9) Uani d . 1 . .
    H H9A 0.8351 0.2514 -0.2924 0.069 Uiso calc R 1 . .
    H H9B 0.6670 0.3568 -0.2705 0.069 Uiso calc R 1 . .
    C C10 0.9082(6) 0.4374(5) -0.3946(5) 0.0691(11) Uani d . 1 . .
    H H10A 1.0466 0.4307 -0.3753 0.104 Uiso calc R 1 . .
    H H10B 0.8673 0.5284 -0.3720 0.104 Uiso calc R 1 . .
    H H10C 0.8751 0.4124 -0.5235 0.104 Uiso calc R 1 . .
    N N2 0.8290(4) 0.5027(2) 0.0198(4) 0.0486(7) Uani d . 1 . .
    H H2 0.9129 0.5629 -0.0171 0.058 Uiso d R 1 . .
    N N5 0.6154(3) 0.3007(2) 0.1667(3) 0.0396(6) Uani d . 1 . .
    O O1 0.6391(4) 0.6573(2) 0.1630(4) 0.0643(7) Uani d . 1 . .
    O O4 0.8399(4) 0.1481(2) 0.0937(4) 0.0655(7) Uani d . 1 . .
loop_
    _atom_site_aniso_label
    _atom_site_aniso_U_11
    _atom_site_aniso_U_22
    _atom_site_aniso_U_33
    _atom_site_aniso_U_12
    _atom_site_aniso_U_13
    _atom_site_aniso_U_23
    C1 0.0549(17) 0.0338(15) 0.0452(15) 0.0027(13) -0.0003(13) 0.0037(13)
    C3 0.0380(15) 0.0432(17) 0.0528(16) 0.0016(12) 0.0064(13) 0.0008(14)
    C4 0.0405(15) 0.0384(15) 0.0494(16) 0.0032(13) 0.0012(13) -0.0032(13)
    C6 0.0556(18) 0.0402(16) 0.0486(16) -0.0063(14) 0.0040(14) 0.0026(14)
    C7 0.061(2) 0.067(2) 0.066(2) 0.0009(19) 0.0250(16) 0.005(2)
    C8 0.065(2) 0.050(2) 0.067(2) 0.0113(17) 0.0253(16) 0.0011(17)
    C8A 0.0415(14) 0.0351(14) 0.0480(15) 0.0053(13) 0.0043(12) 0.0018(12)
    C9 0.066(2) 0.055(2) 0.0507(17) -0.0062(16) 0.0063(16) -0.0058(15)
    C10 0.077(2) 0.079(3) 0.0526(19) -0.003(2) 0.0156(17) -0.0057(19)
    N2 0.0534(15) 0.0378(14) 0.0549(15) -0.0127(12) 0.0085(12) -0.0031(11)
    N5 0.0416(13) 0.0317(12) 0.0457(13) 0.0024(10) 0.0051(10) 0.0018(11)
    O1 0.0847(18) 0.0346(12) 0.0737(16) 0.0033(12) 0.0073(14) -0.0050(12)
    O4 0.0627(14) 0.0468(14) 0.0875(17) 0.0208(12) 0.0180(12) 0.0095(13)
loop_
    _geom_bond_atom_site_label_1
    _geom_bond_atom_site_label_2
    _geom_bond_site_symmetry_2
    _geom_bond_distance
    _geom_bond_publ_flag
    C1 O1 . 1.210(4) ?
    C1 N2 . 1.347(4) ?
    C1 C8A . 1.512(4) ?
    C3 N2 . 1.464(4) ?
    C3 C4 . 1.519(4) ?
    C3 C9 . 1.529(4) ?
    C3 H3 . 0.9800 ?
    C4 O4 . 1.223(4) ?
    C4 N5 . 1.312(4) ?
    C6 N5 . 1.467(4) ?
    C6 C7 . 1.519(5) ?
    C6 H6A . 0.9700 ?
    C6 H6B . 0.9700 ?
    C7 C8 . 1.527(6) ?
    C7 H7A . 0.9700 ?
    C7 H7B . 0.9700 ?
    C8 C8A . 1.519(4) ?
    C8 H8A . 0.9700 ?
    C8 H8B . 0.9700 ?
    C8A N5 . 1.468(4) ?
    C8A H8AA . 0.9800 ?
    C9 C10 . 1.513(5) ?
    C9 H9A . 0.9700 ?
    C9 H9B . 0.9700 ?
    C10 H10A . 0.9600 ?
    C10 H10B . 0.9600 ?
    C10 H10C . 0.9600 ?
    N2 H2 . 0.8717 ?
loop_
    _geom_angle_atom_site_label_1
    _geom_angle_atom_site_label_2
    _geom_angle_atom_site_label_3
    _geom_angle_site_symmetry_1
    _geom_angle_site_symmetry_3
    _geom_angle
    _geom_angle_publ_flag
    O1 C1 N2 . . 123.9(3) ?
    O1 C1 C8A . . 122.5(3) ?
    N2 C1 C8A . . 113.6(3) ?
    N2 C3 C4 . . 111.0(2) ?
    N2 C3 C9 . . 113.7(3) ?
    C4 C3 C9 . . 110.4(3) ?
    N2 C3 H3 . . 107.1 ?
    C4 C3 H3 . . 107.1 ?
    C9 C3 H3 . . 107.1 ?
    O4 C4 N5 . . 122.8(3) ?
    O4 C4 C3 . . 121.2(3) ?
    N5 C4 C3 . . 116.0(3) ?
    N5 C6 C7 . . 103.6(3) ?
    N5 C6 H6A . . 111.0 ?
    C7 C6 H6A . . 111.0 ?
    N5 C6 H6B . . 111.0 ?
    C7 C6 H6B . . 111.0 ?
    H6A C6 H6B . . 109.0 ?
    C6 C7 C8 . . 104.5(3) ?
    C6 C7 H7A . . 110.8 ?
    C8 C7 H7A . . 110.8 ?
    C6 C7 H7B . . 110.8 ?
    C8 C7 H7B . . 110.8 ?
    H7A C7 H7B . . 108.9 ?
    C8A C8 C7 . . 103.4(3) ?
    C8A C8 H8A . . 111.1 ?
    C7 C8 H8A . . 111.1 ?
    C8A C8 H8B . . 111.1 ?
    C7 C8 H8B . . 111.1 ?
    H8A C8 H8B . . 109.0 ?
    N5 C8A C1 . . 111.6(2) ?
    N5 C8A C8 . . 102.4(2) ?
    C1 C8A C8 . . 115.7(3) ?
    N5 C8A H8AA . . 109.0 ?
    C1 C8A H8AA . . 109.0 ?
    C8 C8A H8AA . . 109.0 ?
    C10 C9 C3 . . 113.3(3) ?
    C10 C9 H9A . . 108.9 ?
    C3 C9 H9A . . 108.9 ?
    C10 C9 H9B . . 108.9 ?
    C3 C9 H9B . . 108.9 ?
    H9A C9 H9B . . 107.7 ?
    C9 C10 H10A . . 109.5 ?
    C9 C10 H10B . . 109.5 ?
    H10A C10 H10B . . 109.5 ?
    C9 C10 H10C . . 109.5 ?
    H10A C10 H10C . . 109.5 ?
    H10B C10 H10C . . 109.5 ?
    C1 N2 C3 . . 125.6(3) ?
    C1 N2 H2 . . 119.3 ?
    C3 N2 H2 . . 114.5 ?
    C4 N5 C6 . . 123.2(3) ?
    C4 N5 C8A . . 124.3(2) ?
    C6 N5 C8A . . 112.5(2) ?
loop_
    _geom_torsion_atom_site_label_1
    _geom_torsion_atom_site_label_2
    _geom_torsion_atom_site_label_3
    _geom_torsion_atom_site_label_4
    _geom_torsion_site_symmetry_1
    _geom_torsion_site_symmetry_2
    _geom_torsion_site_symmetry_3
    _geom_torsion_site_symmetry_4
    _geom_torsion
    _geom_torsion_publ_flag
    N2 C3 C4 O4 . . . . -152.4(3) ?
    C9 C3 C4 O4 . . . . 80.6(4) ?
    N2 C3 C4 N5 . . . . 28.2(4) ?
    C9 C3 C4 N5 . . . . -98.8(3) ?
    N5 C6 C7 C8 . . . . -23.9(4) ?
    C6 C7 C8 C8A . . . . 36.4(4) ?
    O1 C1 C8A N5 . . . . -147.5(3) ?
    N2 C1 C8A N5 . . . . 33.2(3) ?
    O1 C1 C8A C8 . . . . -31.1(4) ?
    N2 C1 C8A C8 . . . . 149.7(3) ?
    C7 C8 C8A N5 . . . . -33.9(3) ?
    C7 C8 C8A C1 . . . . -155.4(3) ?
    N2 C3 C9 C10 . . . . 59.2(4) ?
    C4 C3 C9 C10 . . . . -175.3(3) ?
    O1 C1 N2 C3 . . . . -179.1(3) ?
    C8A C1 N2 C3 . . . . 0.2(4) ?
    C4 C3 N2 C1 . . . . -31.8(4) ?
    C9 C3 N2 C1 . . . . 93.3(3) ?
    O4 C4 N5 C6 . . . . 3.8(5) ?
    C3 C4 N5 C6 . . . . -176.8(3) ?
    O4 C4 N5 C8A . . . . -173.9(3) ?
    C3 C4 N5 C8A . . . . 5.4(4) ?
    C7 C6 N5 C4 . . . . -175.5(3) ?
    C7 C6 N5 C8A . . . . 2.5(3) ?
    C1 C8A N5 C4 . . . . -37.8(4) ?
    C8 C8A N5 C4 . . . . -162.1(3) ?
    C1 C8A N5 C6 . . . . 144.3(3) ?
    C8 C8A N5 C6 . . . . 20.0(3) ?
loop_
    _geom_hbond_atom_site_label_D
    _geom_hbond_atom_site_label_H
    _geom_hbond_atom_site_label_A
    _geom_hbond_site_symmetry_A
    _geom_hbond_distance_DH
    _geom_hbond_distance_HA
    _geom_hbond_distance_DA
    _geom_hbond_angle_DHA
    _geom_hbond_publ_flag
    N2 H2 O4 2_755 0.87 1.98 2.817(3) 161 yes
