# Supplementary material for: (3R,8aS)-3-Ethyl­perhydro­pyrrolo[1,2-a]pyrazine-1,4-dione
Source: Acta Crystallogr Sect E Struct Rep Online. 2010 Jan 23;66(Pt 2):o417–8. doi: 10.1107/S1600536810001856 (PMC2979809; doi:10.1107/S1600536810001856)
Supplement: Supplementary file 2 [file e-66-0o417-Isup2.hkl]

#
# h,k,l, Fc-squared, Fo-squared, sigma(Fo-squared) and status flag
#
data_I
_shelx_title '(3R,8aS)-3-Ethyl-hexahydropyrrolo[1,2-a]pyrazine-1,4-dione'
_shelx_refln_list_code          4
_shelx_F_calc_maximum       76.69
_exptl_crystal_F_000       196.00
_reflns_d_resolution_high  0.7584
 
loop_
 _symmetry_equiv_pos_as_xyz
 'x, y, z'
 '-x, y+1/2, -z'
 
_cell_length_a     6.8657
_cell_length_b     9.9258
_cell_length_c     7.0040
_cell_angle_alpha  90.000
_cell_angle_beta   90.892
_cell_angle_gamma  90.000
 
_shelx_F_squared_multiplier     1.000
 
loop_
 _refln_index_h
 _refln_index_k
 _refln_index_l
 _refln_F_squared_calc
 _refln_F_squared_meas
 _refln_F_squared_sigma
 _refln_observed_status
   1   0   0      575.61      572.52      4.10 o
   2   0   0      119.93      122.52      2.61 o
   3   0   0      230.74      234.14      3.29 o
   4   0   0      265.30      275.23      4.26 o
   5   0   0        6.61        7.33      0.45 o
   6   0   0       62.60       61.00      1.51 o
   7   0   0       12.11       11.42      0.98 o
   8   0   0        5.33        5.74      0.88 o
   1   1   0     1345.60     1335.59     44.04 o
   2   1   0     1131.49     1214.17     23.71 o
   3   1   0       36.15       36.91      0.78 o
   4   1   0      231.68      229.85      4.01 o
   5   1   0       19.36       18.76      0.71 o
   6   1   0        1.04       -0.27      0.89 o
   7   1   0        5.16        5.38      0.48 o
   8   1   0        2.92        2.06      0.73 o
   9   1   0        1.93        1.32      0.70 o
   0   2   0      539.43      481.07      4.19 o
   1   2   0      174.70      169.79      5.42 o
   2   2   0      103.20      110.34      5.19 o
   3   2   0       21.84       25.45      0.50 o
   4   2   0        5.12        5.08      0.35 o
   5   2   0        9.07        9.96      0.48 o
   6   2   0        6.94        7.27      0.58 o
   7   2   0        3.92        4.11      0.49 o
   8   2   0        6.40        5.58      1.46 o
   1   3   0       37.20       32.36      0.78 o
   2   3   0      695.51      751.21     35.41 o
   3   3   0       21.79       21.28      0.49 o
   4   3   0        4.01        2.85      0.30 o
   5   3   0        3.15        3.58      0.80 o
   6   3   0       43.07       44.42      1.02 o
   7   3   0       29.03       30.39      0.93 o
   8   3   0        0.26        1.09      0.40 o
   0   4   0       75.93       74.64      1.79 o
   1   4   0       98.54      111.73      7.85 o
   2   4   0      339.95      363.24     10.00 o
   3   4   0      121.37      131.75      3.00 o
   4   4   0       42.96       44.34      1.70 o
   5   4   0       19.94       18.98      0.95 o
   6   4   0        1.43       -0.35      1.11 o
   7   4   0        4.50        4.22      0.52 o
   8   4   0        1.73        2.80      1.07 o
   1   5   0      129.59      143.24      6.96 o
   2   5   0       53.60       61.32      1.21 o
   3   5   0        1.02        0.58      0.64 o
   4   5   0       37.01       40.80      1.35 o
   5   5   0       52.00       50.79      3.74 o
   6   5   0       27.78       28.63      0.90 o
   7   5   0        2.09        3.27      0.45 o
   8   5   0        7.48        8.07      0.92 o
   0   6   0      193.92      193.39      5.25 o
   1   6   0       42.73       50.77      3.20 o
   2   6   0       60.00       65.69      3.99 o
   3   6   0       10.49        8.36      0.46 o
   4   6   0       91.37       90.20      2.60 o
   5   6   0       34.65       34.50      1.90 o
   6   6   0       17.49       16.70      0.75 o
   7   6   0        5.14        5.25      0.55 o
   8   6   0        0.83        1.11      2.30 o
   1   7   0       59.13       57.61      1.82 o
   2   7   0       23.88       23.27      1.45 o
   3   7   0        5.68        4.69      0.60 o
   4   7   0        3.22        3.04      1.34 o
   5   7   0       10.61        9.30      0.59 o
   6   7   0        1.41        1.65      0.54 o
   7   7   0        0.40        0.45      1.33 o
   0   8   0       85.00       82.05      2.51 o
   1   8   0       95.33       83.98      4.08 o
   2   8   0       64.81       67.07      2.68 o
   3   8   0       72.03       75.74      3.30 o
   4   8   0       19.97       21.19      1.75 o
   5   8   0        5.44        6.74      0.57 o
   6   8   0        1.29        1.33      0.49 o
   7   8   0        3.35        5.68      1.54 o
   1   9   0        3.19        3.40      0.74 o
   2   9   0       74.30       68.06      5.00 o
   3   9   0       12.12       11.74      0.73 o
   4   9   0       11.77       11.81      0.82 o
   5   9   0        1.17        0.71      0.55 o
   6   9   0        1.14        3.81      1.52 o
   0  10   0       31.28       30.93      1.37 o
   1  10   0       11.19        9.72      1.20 o
   2  10   0       11.41       11.41      0.66 o
   3  10   0        2.40        2.78      2.15 o
   4  10   0        4.78        5.84      0.55 o
   5  10   0        0.31        0.30      0.66 o
   1  11   0        0.94       -0.92      1.27 o
   2  11   0       20.74       21.38      1.09 o
   3  11   0        6.89        9.07      0.66 o
   4  11   0        5.23        5.90      0.65 o
   0  12   0        0.47        0.92      0.63 o
   1  12   0        4.75        5.18      0.65 o
   2  12   0        1.59        2.27      0.46 o
   3  12   0        5.98        8.56      1.19 o
   1  13   0        1.30        1.84      0.55 o
  -9   0   1        3.52        3.88      0.86 o
  -8   0   1        4.52        3.67      0.78 o
  -7   0   1        0.02        0.59      0.51 o
  -6   0   1       18.73       19.00      1.02 o
  -5   0   1       35.64       35.20      1.11 o
  -4   0   1       13.86       12.59      0.62 o
  -3   0   1      332.63      394.60      6.10 o
  -2   0   1        0.01       -0.29      0.50 o
  -1   0   1        6.13        3.88      0.22 o
   1   0   1       35.07       46.65      1.38 o
   2   0   1      946.46      991.67      7.80 o
   3   0   1       76.89       86.09      2.08 o
   4   0   1       58.82       59.55      1.71 o
   5   0   1       10.65       11.71      0.79 o
   6   0   1       28.82       29.38      1.18 o
   7   0   1        0.99        1.51      0.56 o
   8   0   1        0.19       -0.27      1.28 o
  -8   1   1        4.13        1.60      2.16 o
  -7   1   1        4.49       -1.77      1.77 o
  -6   1   1        0.96        1.15      0.49 o
  -5   1   1       18.73       17.93      0.89 o
  -4   1   1       30.44       34.25      1.04 o
  -3   1   1      278.14      284.89      5.31 o
  -2   1   1      360.14      401.45      5.10 o
  -1   1   1      141.93      153.92      2.55 o
   0   1   1      633.57      626.77      4.43 o
   2   1   1      159.97      167.54      3.36 o
   3   1   1      101.82      113.45      2.43 o
   4   1   1       61.88       66.26      1.85 o
   5   1   1       24.04       24.00      0.98 o
   6   1   1        1.47        0.37      1.13 o
   7   1   1        7.53        8.36      0.87 o
   8   1   1        2.96        3.30      0.74 o
  -8   2   1        4.08        0.81      2.04 o
  -7   2   1       16.59       15.00      1.03 o
  -6   2   1       69.43       65.99      2.09 o
  -5   2   1       57.37       53.76      1.54 o
  -4   2   1       26.02       27.51      0.88 o
  -3   2   1       50.91       52.95      1.40 o
  -2   2   1      141.62      153.28      3.40 o
  -1   2   1      596.47      594.85      5.63 o
   0   2   1      170.49      170.29      2.80 o
   1   2   1     1225.25     1275.31      8.27 o
   2   2   1      107.36      106.16      2.90 o
   3   2   1      171.61      185.97      4.56 o
   4   2   1       38.77       42.51      1.18 o
   5   2   1       37.96       37.41      1.21 o
   6   2   1       14.79       12.47      0.92 o
   7   2   1       14.54       16.26      1.03 o
   8   2   1        8.79        8.07      1.00 o
  -8   3   1        1.20        1.25      0.63 o
  -7   3   1       26.14       21.78      1.24 o
  -6   3   1       15.22       14.35      0.90 o
  -5   3   1        4.72        4.61      0.59 o
  -4   3   1       13.85       14.15      0.69 o
  -3   3   1      476.60      483.02      7.58 o
  -2   3   1      261.06      291.78      5.19 o
  -1   3   1      201.54      199.70      3.81 o
   0   3   1      310.56      282.09      4.33 o
   1   3   1      110.68      107.05      2.86 o
   2   3   1      136.25      139.72      3.66 o
   3   3   1      195.86      199.71      5.06 o
   4   3   1      151.57      142.01      3.58 o
   5   3   1        2.86        3.28      0.55 o
   6   3   1       16.20       16.41      0.95 o
   7   3   1        4.00        5.04      0.75 o
   8   3   1        4.92        4.23      0.80 o
  -8   4   1        1.45        3.40      0.56 o
  -7   4   1       10.97       11.07      1.00 o
  -6   4   1       33.17       30.56      1.27 o
  -5   4   1        3.46        3.62      0.59 o
  -4   4   1       48.62       48.21      1.40 o
  -3   4   1       14.83       15.21      0.69 o
  -2   4   1      121.48      123.40      2.64 o
  -1   4   1       46.92       47.85      1.56 o
   0   4   1       53.39       52.87      1.55 o
   1   4   1        0.90        0.80      0.26 o
   2   4   1       31.02       36.15      1.06 o
   3   4   1       45.92       47.93      1.38 o
   4   4   1        3.93        3.86      0.51 o
   5   4   1       24.83       22.83      1.03 o
   6   4   1        0.92        1.30      0.51 o
   7   4   1       19.43       19.81      1.17 o
   8   4   1        3.83        4.86      0.88 o
  -8   5   1        0.04       -0.30      1.62 o
  -7   5   1        7.90        7.17      0.92 o
  -6   5   1        8.96        9.45      0.88 o
  -5   5   1       56.74       54.57      1.58 o
  -4   5   1       66.30       61.79      1.85 o
  -3   5   1       78.04       76.73      2.64 o
  -2   5   1      190.40      177.24      5.13 o
  -1   5   1      407.56      412.76      7.16 o
   0   5   1      248.74      256.85      5.47 o
   1   5   1      177.85      186.01      4.85 o
   2   5   1      151.39      169.09      4.84 o
   3   5   1       59.46       60.17      1.91 o
   4   5   1       20.72       16.33      1.12 o
   5   5   1       29.20       29.85      1.16 o
   6   5   1       18.05       18.30      1.06 o
   7   5   1        1.19        0.73      0.73 o
   8   5   1        4.25        5.53      0.86 o
  -8   6   1        1.71        2.78      0.81 o
  -7   6   1        8.94        9.06      1.00 o
  -6   6   1        4.43        4.00      0.71 o
  -5   6   1       32.59       30.48      1.27 o
  -4   6   1      135.01      128.95      3.92 o
  -3   6   1       74.66       73.00      2.21 o
  -2   6   1        7.85        7.33      0.57 o
  -1   6   1       37.30       35.80      1.11 o
   0   6   1       88.24       88.22      2.65 o
   1   6   1       77.65       81.01      2.62 o
   2   6   1       48.84       46.70      1.53 o
   3   6   1       26.93       26.56      1.03 o
   4   6   1       29.88       29.90      1.11 o
   5   6   1        9.46       11.07      0.84 o
   6   6   1        8.76        7.73      0.87 o
   7   6   1        3.50        3.87      0.79 o
  -7   7   1        1.05       -0.29      1.56 o
  -6   7   1        6.17        5.37      0.82 o
  -5   7   1       18.01       16.63      1.02 o
  -4   7   1       14.26       13.24      0.86 o
  -3   7   1       11.13       11.01      0.81 o
  -2   7   1       75.66       66.93      1.97 o
  -1   7   1       29.73       24.17      1.00 o
   0   7   1       53.61       49.97      1.44 o
   1   7   1       12.28       12.67      0.74 o
   2   7   1       15.60       13.80      0.84 o
   3   7   1        7.62        8.02      0.68 o
   4   7   1        3.68        3.39      0.56 o
   5   7   1        1.06        1.57      0.55 o
   6   7   1        0.22        1.05      0.59 o
   7   7   1        1.97        3.88      0.72 o
  -7   8   1        1.79        1.09      0.73 o
  -6   8   1        1.08        1.27      0.55 o
  -5   8   1       15.23       14.59      1.05 o
  -4   8   1        4.39        3.49      0.63 o
  -3   8   1       13.46       11.81      0.94 o
  -2   8   1       40.35       32.46      1.27 o
  -1   8   1      139.45      117.11      3.86 o
   0   8   1      100.94       91.73      2.74 o
   1   8   1       58.82       56.19      1.86 o
   2   8   1       13.70       14.23      0.89 o
   3   8   1       32.02       29.71      1.22 o
   4   8   1        6.55        7.74      0.77 o
   5   8   1        3.54        3.54      0.68 o
   6   8   1        8.18        9.13      0.94 o
   7   8   1        2.00        3.17      0.79 o
  -6   9   1        7.02        7.22      0.93 o
  -5   9   1        0.54        0.79      1.52 o
  -4   9   1        5.92        6.54      0.73 o
  -3   9   1       12.32       10.56      0.89 o
  -2   9   1       33.02       31.78      1.33 o
  -1   9   1      109.85       98.99      3.09 o
   0   9   1       45.64       39.97      1.40 o
   1   9   1       32.04       29.52      1.23 o
   2   9   1      128.11      118.84      3.56 o
   3   9   1        2.89        3.01      0.70 o
   4   9   1       15.81       17.10      1.07 o
   5   9   1        4.21       -0.53      2.12 o
   6   9   1        0.75        2.73      0.69 o
  -4  10   1        5.25        5.39      0.78 o
  -3  10   1        4.23        3.83      0.80 o
  -2  10   1        0.80        1.11      0.57 o
  -1  10   1        3.50        2.79      0.67 o
   0  10   1       11.16       10.11      0.90 o
   1  10   1        6.70       11.25      0.79 o
   2  10   1        2.95        4.21      0.70 o
   3  10   1        1.21        0.98      1.77 o
   4  10   1        6.10        6.82      0.97 o
   5  10   1        4.13        5.21      0.89 o
  -4  11   1        0.77        1.91      0.64 o
  -3  11   1       12.75       14.80      1.14 o
  -2  11   1        8.22       10.63      0.97 o
  -1  11   1        2.45       -0.25      1.60 o
   0  11   1        6.55        6.81      0.83 o
   1  11   1        2.09        1.67      0.71 o
   2  11   1        1.84        2.51      0.67 o
   3  11   1        2.87        0.23      0.94 o
   4  11   1        9.77       12.05      1.08 o
  -3  12   1        2.17        2.35      0.78 o
  -2  12   1        0.80        1.41      0.66 o
  -1  12   1        3.14        2.92      0.74 o
   0  12   1        1.48        0.84      1.75 o
   1  12   1        4.92        3.77      1.00 o
   2  12   1        0.83        1.56      0.70 o
   3  12   1        7.95       13.64      1.22 o
   0  13   1        4.50        7.34      0.99 o
  -8   0   2        1.67       -0.27      1.99 o
  -7   0   2        5.71        7.57      0.74 o
  -6   0   2       13.67       12.40      0.84 o
  -5   0   2       24.17       23.74      0.97 o
  -4   0   2        3.02        3.36      0.43 o
  -3   0   2      384.30      429.53      7.02 o
  -2   0   2       85.37       96.71      2.83 o
  -1   0   2      364.97      383.15      4.84 o
   0   0   2       15.13       18.87      0.56 o
   1   0   2     5880.97     6023.19     73.13 o
   2   0   2      504.48      541.76      6.72 o
   3   0   2        0.46       -0.49      0.72 o
   4   0   2        6.10        4.56      0.49 o
   5   0   2       38.87       34.06      1.16 o
   6   0   2       14.11       13.31      0.91 o
   7   0   2       10.95       10.51      0.96 o
   8   0   2        3.91        2.71      0.83 o
  -8   1   2        1.12       -0.27      1.88 o
  -7   1   2       13.07       12.99      0.97 o
  -6   1   2       17.69       18.59      0.99 o
  -5   1   2       46.17       43.16      1.27 o
  -4   1   2       12.94       12.87      0.63 o
  -3   1   2      171.27      180.90      4.63 o
  -2   1   2      177.46      190.47      4.05 o
  -1   1   2      329.22      350.31      4.73 o
   0   1   2      330.08      340.23      4.38 o
   1   1   2      305.07      313.13      4.56 o
   2   1   2       46.76       45.62      1.46 o
   3   1   2      105.47      105.14      2.51 o
   4   1   2        1.65       -1.72      1.72 o
   5   1   2       31.31       30.05      1.10 o
   6   1   2        9.51        8.92      0.75 o
   7   1   2        7.01        7.13      0.84 o
   8   1   2        0.62        0.78      0.64 o
  -8   2   2        7.19        7.84      0.95 o
  -7   2   2       10.03        8.74      0.81 o
  -6   2   2       56.88       55.49      1.62 o
  -5   2   2      120.82      115.00      3.52 o
  -4   2   2        7.82        7.99      0.57 o
  -3   2   2      122.94      120.48      2.78 o
  -2   2   2      244.69      275.01      5.10 o
  -1   2   2       81.24       89.03      2.64 o
   0   2   2      325.74      335.00      4.81 o
   1   2   2       85.78       89.11      1.88 o
   2   2   2       18.59       21.02      0.68 o
   3   2   2        8.92        8.28      0.51 o
   4   2   2        3.26        2.70      0.45 o
   5   2   2        2.95        2.57      0.48 o
   6   2   2        0.41        0.39      1.11 o
   7   2   2        2.64        4.42      0.63 o
   8   2   2        0.74       -2.27      2.27 o
  -8   3   2        0.23        2.43      0.58 o
  -7   3   2       11.78       13.27      0.95 o
  -6   3   2       65.23       58.27      1.82 o
  -5   3   2      149.52      152.47      4.04 o
  -4   3   2       56.10       57.01      1.68 o
  -3   3   2       45.91       44.53      1.30 o
  -2   3   2      129.00      136.81      3.88 o
  -1   3   2     1210.02     1249.34     10.74 o
   0   3   2       21.02       22.90      0.66 o
   1   3   2        1.02        1.46      0.27 o
   2   3   2      143.51      133.76      3.87 o
   3   3   2      265.14      287.57      6.40 o
   4   3   2       35.89       36.76      1.09 o
   5   3   2        8.87        8.72      0.67 o
   6   3   2       10.34       12.20      0.82 o
   7   3   2        0.54       -1.31      1.31 o
   8   3   2        5.19        5.76      0.88 o
  -8   4   2        1.65        2.56      0.76 o
  -7   4   2        1.09       -1.01      1.55 o
  -6   4   2        4.57        5.63      0.62 o
  -5   4   2        7.13        6.01      0.74 o
  -4   4   2        1.22        1.10      0.40 o
  -3   4   2       37.27       31.90      1.02 o
  -2   4   2      223.19      229.14      5.46 o
  -1   4   2       56.31       61.20      1.92 o
   0   4   2       18.62       19.96      0.65 o
   1   4   2       34.88       32.59      0.89 o
   2   4   2       74.26       81.41      2.44 o
   3   4   2       17.54       18.28      0.80 o
   4   4   2       24.06       23.82      0.98 o
   5   4   2       25.45       25.78      1.08 o
   6   4   2        7.71        6.12      0.82 o
   7   4   2        5.92        6.13      0.81 o
   8   4   2        3.01        2.68      0.83 o
  -8   5   2        1.10        0.31      1.87 o
  -7   5   2        9.32       10.78      1.00 o
  -6   5   2        1.15        0.00      1.56 o
  -5   5   2       21.63       22.12      1.09 o
  -4   5   2       27.22       26.48      1.09 o
  -3   5   2       27.83       27.07      0.99 o
  -2   5   2        9.54        8.35      0.57 o
  -1   5   2        0.17       -0.81      0.81 o
   0   5   2       50.10       58.77      1.69 o
   1   5   2       25.22       24.99      0.85 o
   2   5   2       32.94       36.23      1.16 o
   3   5   2       13.53       14.60      0.77 o
   4   5   2       10.97       10.11      0.79 o
   5   5   2       18.98       17.93      1.03 o
   6   5   2       17.71       18.78      1.10 o
   7   5   2        5.24        5.86      0.86 o
   8   5   2        3.57        4.66      0.89 o
  -7   6   2        0.76        1.77      0.62 o
  -6   6   2        1.53       -0.60      0.77 o
  -5   6   2       15.32       14.20      0.92 o
  -4   6   2       81.48       78.55      2.17 o
  -3   6   2      133.43      128.73      3.80 o
  -2   6   2       18.43       18.98      0.84 o
  -1   6   2       62.97       60.27      1.93 o
   0   6   2       11.26       10.61      0.63 o
   1   6   2      131.10      133.48      3.40 o
   2   6   2        0.83        0.88      0.41 o
   3   6   2        5.88        5.61      0.60 o
   4   6   2        1.89        2.55      0.54 o
   5   6   2       27.68       25.00      1.23 o
   6   6   2        6.22        5.19      0.79 o
   7   6   2        5.63        5.40      0.86 o
  -7   7   2        1.17        1.19      1.58 o
  -6   7   2        7.18        8.27      0.89 o
  -5   7   2        1.40        0.98      0.50 o
  -4   7   2        4.89        4.40      0.63 o
  -3   7   2       74.95       75.69      2.20 o
  -2   7   2        4.34        5.20      0.60 o
  -1   7   2        5.18        5.02      0.62 o
   0   7   2       89.13       79.91      2.34 o
   1   7   2       40.12       33.54      1.17 o
   2   7   2       66.09       62.75      1.75 o
   3   7   2       59.77       62.82      1.67 o
   4   7   2        6.98        6.71      0.68 o
   5   7   2        8.94        9.46      0.89 o
   6   7   2        0.10       -0.26      0.63 o
   7   7   2        2.27        3.60      0.76 o
  -6   8   2        0.04        0.28      1.56 o
  -5   8   2       13.80       13.26      0.99 o
  -4   8   2        5.56        4.88      0.72 o
  -3   8   2       39.53       36.92      1.36 o
  -2   8   2       45.35       42.44      1.41 o
  -1   8   2       71.69       67.15      1.89 o
   0   8   2       62.47       59.47      1.69 o
   1   8   2       73.05       78.42      2.21 o
   2   8   2       21.54       19.50      1.00 o
   3   8   2       65.24       64.27      1.96 o
   4   8   2       22.86       27.79      1.27 o
   5   8   2       13.98       14.85      1.08 o
   6   8   2        4.65        6.60      0.87 o
  -6   9   2        1.62       -2.28      2.28 o
  -5   9   2        0.98        2.05      0.66 o
  -4   9   2        3.82        3.86      0.76 o
  -3   9   2       16.34       16.57      1.06 o
  -2   9   2       15.45       14.24      0.98 o
  -1   9   2       50.21       44.31      1.49 o
   0   9   2        7.89        8.60      0.74 o
   1   9   2        5.35        1.01      1.90 o
   2   9   2       15.80       13.58      1.01 o
   3   9   2       16.64       13.97      1.02 o
   4   9   2       13.94       15.23      1.14 o
   5   9   2        8.10        9.56      1.00 o
   6   9   2        0.76        1.23      1.79 o
  -5  10   2        3.69        4.49      0.87 o
  -4  10   2        0.93        1.55      0.62 o
  -3  10   2        0.57       -1.73      1.73 o
  -2  10   2        2.78        2.93      0.72 o
  -1  10   2       11.53       11.53      0.90 o
   0  10   2        4.69        4.34      0.67 o
   1  10   2        6.82        7.72      0.75 o
   2  10   2        0.88        2.07      0.50 o
   3  10   2        7.46        8.71      0.84 o
   4  10   2        0.03        0.55      1.40 o
   5  10   2        0.88        1.50      2.06 o
  -4  11   2        8.58        8.67      1.10 o
  -3  11   2       11.33       11.99      1.04 o
  -2  11   2        3.35        5.35      0.77 o
  -1  11   2        6.28        5.78      0.81 o
   0  11   2        2.46        2.60      0.72 o
   1  11   2        1.44       -0.26      1.78 o
   2  11   2        5.48        4.25      0.88 o
   3  11   2       16.24       17.98      1.25 o
   4  11   2        5.85        8.30      0.92 o
  -3  12   2        0.68        0.05      0.72 o
  -2  12   2        2.77        2.30      0.80 o
  -1  12   2        0.95        2.04      0.66 o
   0  12   2        2.17        0.87      1.80 o
   1  12   2        2.22       -0.87      2.08 o
   2  12   2        6.06        7.66      0.92 o
   3  12   2        1.26        2.10      0.72 o
  -8   0   3        0.63       -1.69      1.69 o
  -7   0   3        0.76        0.48      0.59 o
  -6   0   3        7.57        6.70      0.73 o
  -5   0   3        0.04       -0.34      1.15 o
  -4   0   3       87.46       79.59      2.26 o
  -3   0   3        2.57        3.73      0.43 o
  -2   0   3        2.21        1.56      0.31 o
  -1   0   3       38.13       38.39      0.80 o
   0   0   3       49.12       48.08      1.53 o
   1   0   3     1029.63     1082.27     10.12 o
   2   0   3        4.38        4.81      0.41 o
   3   0   3      280.51      263.54      6.17 o
   4   0   3       22.55       21.02      0.89 o
   5   0   3        3.83        4.58      0.59 o
   6   0   3       14.29       15.35      1.01 o
   7   0   3       11.04       13.32      1.06 o
   8   0   3        2.37        0.29      2.27 o
  -8   1   3        1.72        1.82      0.74 o
  -7   1   3        2.16        3.00      0.63 o
  -6   1   3        3.25        2.25      0.58 o
  -5   1   3       29.71       30.01      1.14 o
  -4   1   3       11.76       11.62      0.66 o
  -3   1   3       58.78       68.16      2.25 o
  -2   1   3      431.99      465.15      7.37 o
  -1   1   3      221.77      234.72      4.77 o
   0   1   3       83.82       93.45      2.14 o
   1   1   3      110.67      108.30      2.32 o
   2   1   3      695.81      737.49      9.32 o
   3   1   3       33.51       34.96      0.97 o
   4   1   3       36.35       33.84      1.11 o
   5   1   3       16.98       16.13      0.90 o
   6   1   3       12.49       11.26      0.86 o
   7   1   3        5.26        7.38      0.84 o
   8   1   3        3.12        2.67      0.85 o
  -8   2   3        0.33       -0.44      0.65 o
  -7   2   3        0.83        0.74      0.53 o
  -6   2   3        5.96        6.79      0.71 o
  -5   2   3      109.34      100.93      2.80 o
  -4   2   3      149.45      145.27      3.77 o
  -3   2   3      118.43      117.36      3.04 o
  -2   2   3       30.94       30.90      0.91 o
  -1   2   3      146.47      149.23      4.08 o
   0   2   3      179.55      174.39      4.17 o
   1   2   3       12.30       10.29      0.53 o
   2   2   3      263.32      262.51      5.87 o
   3   2   3       14.19       14.42      0.70 o
   4   2   3       84.41       88.81      3.03 o
   5   2   3       27.11       28.45      1.14 o
   6   2   3       18.08       18.37      1.01 o
   7   2   3        9.65       10.40      0.94 o
   8   2   3        0.92        1.28      0.64 o
  -8   3   3        0.10        0.90      1.72 o
  -7   3   3        9.45        9.05      0.91 o
  -6   3   3       35.45       30.28      1.30 o
  -5   3   3       33.97       30.54      1.21 o
  -4   3   3       77.89       73.56      1.98 o
  -3   3   3       22.13       21.23      0.84 o
  -2   3   3       81.69       83.13      2.45 o
  -1   3   3      179.23      189.76      4.80 o
   0   3   3       67.15       72.86      2.13 o
   1   3   3       91.30       91.95      2.38 o
   2   3   3       74.57       74.63      2.35 o
   3   3   3       46.34       43.04      1.25 o
   4   3   3       13.19       11.86      0.76 o
   5   3   3       10.80       10.42      0.83 o
   6   3   3        1.26        0.22      1.80 o
   7   3   3        4.35        4.27      0.74 o
   8   3   3        0.52        0.00      1.48 o
  -8   4   3        0.05       -1.23      2.05 o
  -7   4   3        0.61        1.06      1.40 o
  -6   4   3       10.12       10.60      0.87 o
  -5   4   3       17.71       16.87      0.94 o
  -4   4   3        2.23        0.66      1.26 o
  -3   4   3        3.26        3.13      0.47 o
  -2   4   3       19.84       18.89      0.79 o
  -1   4   3       30.98       33.34      1.04 o
   0   4   3       77.10       75.83      2.33 o
   1   4   3       28.61       26.11      0.85 o
   2   4   3        4.54        6.65      0.49 o
   3   4   3       27.44       27.12      0.99 o
   4   4   3       16.08       16.68      0.90 o
   5   4   3        2.12        1.18      1.44 o
   6   4   3       11.23        9.38      0.89 o
   7   4   3        4.03        8.60      0.84 o
   8   4   3        2.57        2.60      0.75 o
  -7   5   3        0.87        0.00      1.52 o
  -6   5   3        6.57        6.30      0.80 o
  -5   5   3        2.34        2.30      0.53 o
  -4   5   3       54.49       52.31      1.48 o
  -3   5   3       44.02       41.74      1.27 o
  -2   5   3       86.94       79.39      2.24 o
  -1   5   3       46.28       42.50      1.19 o
   0   5   3       95.49      100.81      2.91 o
   1   5   3       21.78       21.68      0.86 o
   2   5   3       90.86       90.31      3.06 o
   3   5   3        9.06        8.26      0.69 o
   4   5   3        4.45        3.56      0.56 o
   5   5   3        0.74        0.84      1.32 o
   6   5   3        5.91        7.20      0.80 o
   7   5   3        2.85        1.41      1.80 o
  -7   6   3        0.65        1.22      0.65 o
  -6   6   3        4.33        5.23      0.75 o
  -5   6   3        1.93       -1.56      1.79 o
  -4   6   3       31.43       34.36      1.31 o
  -3   6   3       67.38       72.31      2.39 o
  -2   6   3       77.86       72.81      2.37 o
  -1   6   3        4.30        4.52      0.51 o
   0   6   3       29.12       27.45      0.99 o
   1   6   3       38.84       38.63      1.22 o
   2   6   3       12.89       12.76      0.78 o
   3   6   3       29.74       30.29      1.19 o
   4   6   3       18.93       21.02      1.04 o
   5   6   3        9.73        9.19      0.89 o
   6   6   3        3.34        3.70      0.73 o
   7   6   3        1.83        0.89      2.12 o
  -7   7   3        4.31        4.87      0.84 o
  -6   7   3        5.63        5.42      0.83 o
  -5   7   3        0.47       -0.96      1.36 o
  -4   7   3       17.19       16.89      1.01 o
  -3   7   3       43.45       41.09      1.40 o
  -2   7   3        3.81        3.05      0.59 o
  -1   7   3       47.44       40.05      1.46 o
   0   7   3       20.95       20.11      0.98 o
   1   7   3       19.36       18.45      0.94 o
   2   7   3        4.75        4.86      0.65 o
   3   7   3        1.11        1.36      0.54 o
   4   7   3       12.53        5.70      1.07 o
   5   7   3        7.51        9.06      0.90 o
   6   7   3        1.51        2.03      0.68 o
   7   7   3        0.92        1.31      0.69 o
  -6   8   3        0.01        0.29      1.79 o
  -5   8   3        2.23        2.49      0.66 o
  -4   8   3        3.49        2.04      0.66 o
  -3   8   3        1.16        0.82      0.53 o
  -2   8   3       13.73       12.34      0.91 o
  -1   8   3        6.31        8.25      0.72 o
   0   8   3       68.51       63.20      2.02 o
   1   8   3       50.04       49.44      1.71 o
   2   8   3        5.18        6.03      0.74 o
   3   8   3       19.61       19.97      1.09 o
   4   8   3        6.02        6.55      0.76 o
   5   8   3        1.86        2.43      0.72 o
   6   8   3        8.70        8.53      0.98 o
  -5   9   3        0.87        0.86      0.67 o
  -4   9   3        5.38        6.63      0.88 o
  -3   9   3        0.38       -0.24      1.15 o
  -2   9   3       26.15       27.02      1.23 o
  -1   9   3       42.49       41.15      1.50 o
   0   9   3        2.12        1.99      0.62 o
   1   9   3        8.04        7.18      0.84 o
   2   9   3        5.21        4.89      0.75 o
   3   9   3       19.06       16.00      1.14 o
   4   9   3        1.16       -1.57      2.03 o
   5   9   3       11.49        9.97      1.09 o
  -5  10   3        5.36        7.92      0.97 o
  -4  10   3        0.02       -0.57      0.59 o
  -3  10   3        2.78        2.89      0.70 o
  -2  10   3        3.73        4.62      0.78 o
  -1  10   3        8.35        8.76      0.89 o
   0  10   3        4.55        3.93      0.69 o
   1  10   3       11.81       12.60      1.03 o
   2  10   3        0.07       -1.01      1.13 o
   3  10   3        1.24       -1.61      1.74 o
   4  10   3        2.03        2.22      0.74 o
   5  10   3        1.34        1.26      1.99 o
  -3  11   3        5.76        8.73      0.91 o
  -2  11   3        5.62        7.51      0.84 o
  -1  11   3        7.50        9.06      0.97 o
   0  11   3        6.62        7.98      0.86 o
   1  11   3        4.70        5.88      0.92 o
   2  11   3        2.19        2.73      0.69 o
   3  11   3        7.42       10.02      0.96 o
  -2  12   3        7.69       10.61      1.05 o
  -1  12   3        0.02       -1.22      2.02 o
   0  12   3        2.92        4.13      0.85 o
   1  12   3        3.31        3.41      0.89 o
   2  12   3        5.67        9.23      1.01 o
  -8   0   4        0.08        0.91      1.40 o
  -7   0   4        0.06        0.78      1.50 o
  -6   0   4        0.32        0.89      1.18 o
  -5   0   4        0.12        0.38      0.97 o
  -4   0   4       30.61       32.77      1.16 o
  -3   0   4        0.20        0.00      0.90 o
  -2   0   4      274.34      286.33      6.77 o
  -1   0   4      152.38      149.23      3.34 o
   0   0   4      132.66      128.94      3.00 o
   1   0   4       22.35       23.86      0.81 o
   2   0   4       73.33       70.75      2.03 o
   3   0   4      206.37      206.17      4.33 o
   4   0   4        1.37        0.85      0.51 o
   5   0   4       30.66       26.70      1.23 o
   6   0   4        0.45       -0.45      1.33 o
   7   0   4       10.43        9.91      0.99 o
   8   0   4        3.12        3.78      0.83 o
  -8   1   4        1.87        0.82      0.88 o
  -7   1   4        0.42        1.53      0.58 o
  -6   1   4        2.53        0.90      1.88 o
  -5   1   4       11.90       12.53      0.88 o
  -4   1   4       67.45       64.92      1.95 o
  -3   1   4       10.61       11.99      0.67 o
  -2   1   4       84.84       80.07      2.58 o
  -1   1   4        4.77        5.30      0.47 o
   0   1   4       58.58       55.27      1.66 o
   1   1   4       25.27       26.86      0.86 o
   2   1   4       94.74       94.07      2.82 o
   3   1   4       29.36       30.24      1.07 o
   4   1   4       23.45       21.39      0.98 o
   5   1   4        5.93        4.65      0.70 o
   6   1   4        2.43        1.56      0.69 o
   7   1   4        6.73        7.10      0.92 o
   8   1   4        4.80        7.28      0.89 o
  -8   2   4        0.42        0.62      1.39 o
  -7   2   4        1.73        1.69      0.63 o
  -6   2   4        0.26        0.00      1.37 o
  -5   2   4       63.58       61.25      1.80 o
  -4   2   4       77.95       75.83      2.15 o
  -3   2   4        7.84        9.17      0.66 o
  -2   2   4       37.98       40.48      1.20 o
  -1   2   4      102.97      107.02      2.91 o
   0   2   4       16.93       16.30      0.69 o
   1   2   4       21.27       21.78      0.78 o
   2   2   4      118.61      115.76      3.12 o
   3   2   4       17.26       17.39      0.86 o
   4   2   4        0.18        0.17      1.20 o
   5   2   4       15.39       15.62      0.96 o
   6   2   4        4.13        4.47      0.63 o
   7   2   4        1.19       -0.82      1.56 o
  -7   3   4        0.66        0.46      0.62 o
  -6   3   4        9.27        7.24      0.83 o
  -5   3   4       12.12       11.81      0.90 o
  -4   3   4       89.12       83.11      2.26 o
  -3   3   4        4.93        5.74      0.58 o
  -2   3   4       12.05       11.59      0.65 o
  -1   3   4       33.91       34.93      1.04 o
   0   3   4      283.15      276.50      6.60 o
   1   3   4        4.91        4.78      0.49 o
   2   3   4       17.08       14.53      0.76 o
   3   3   4       40.27       37.02      1.24 o
   4   3   4       46.08       41.67      1.34 o
   5   3   4       14.05       13.51      0.91 o
   6   3   4        6.73        7.45      0.87 o
   7   3   4        3.92        3.91      0.77 o
  -7   4   4        1.04        1.42      1.95 o
  -6   4   4        4.78        0.49      2.03 o
  -5   4   4        2.89        2.84      0.54 o
  -4   4   4        2.99        0.93      1.43 o
  -3   4   4       40.76       38.41      1.22 o
  -2   4   4       38.80       35.24      1.13 o
  -1   4   4       34.50       34.67      1.06 o
   0   4   4       17.14       16.07      0.76 o
   1   4   4       46.33       47.42      1.38 o
   2   4   4        5.10        6.09      0.58 o
   3   4   4       64.05       65.20      2.20 o
   4   4   4        3.80        4.38      0.55 o
   5   4   4        0.18       -0.22      1.39 o
   6   4   4        0.82       -0.25      1.35 o
   7   4   4        0.16        1.44      0.59 o
  -7   5   4        6.66        9.29      0.91 o
  -6   5   4        7.49        8.37      0.87 o
  -5   5   4        3.93        4.19      0.64 o
  -4   5   4        5.32        5.45      0.58 o
  -3   5   4       13.17       12.16      0.83 o
  -2   5   4        2.29        2.95      0.47 o
  -1   5   4       48.86       45.49      1.39 o
   0   5   4        7.25        7.07      0.59 o
   1   5   4       28.51       26.84      1.04 o
   2   5   4       52.03       48.91      1.41 o
   3   5   4        4.98        5.89      0.65 o
   4   5   4        2.37        0.61      1.44 o
   5   5   4        3.85        1.38      1.69 o
   6   5   4        2.42        3.55      0.72 o
   7   5   4        0.36        0.00      1.04 o
  -7   6   4        3.09        4.26      0.86 o
  -6   6   4        3.68        5.44      0.85 o
  -5   6   4        0.75        0.24      1.47 o
  -4   6   4       16.82       16.27      1.08 o
  -3   6   4       59.74       59.34      1.67 o
  -2   6   4      106.25      105.59      3.59 o
  -1   6   4       15.41       14.48      0.89 o
   1   6   4        0.50        0.34      1.13 o
   2   6   4       55.40       56.83      1.73 o
   3   6   4       12.70       16.64      0.95 o
   4   6   4        1.98        0.22      1.53 o
   5   6   4        0.66        1.23      1.68 o
   6   6   4        1.10       -1.39      1.95 o
  -6   7   4        0.64        0.29      1.78 o
  -5   7   4        4.92        5.30      0.78 o
  -4   7   4        1.05        0.47      1.32 o
  -3   7   4        1.92        2.21      0.63 o
  -2   7   4       58.93       60.54      1.89 o
  -1   7   4       14.44       14.63      0.91 o
   0   7   4       10.77       11.27      0.86 o
   1   7   4       60.64       57.67      1.68 o
   2   7   4       12.41       13.00      0.88 o
   3   7   4        4.95        5.53      0.72 o
   4   7   4       32.61       34.34      1.48 o
   5   7   4        0.14       -0.79      1.02 o
   6   7   4        0.44        0.00      1.78 o
  -6   8   4        2.37        3.71      0.83 o
  -5   8   4        1.23        1.46      0.73 o
  -4   8   4        8.06        6.48      0.86 o
  -3   8   4        2.19       -0.24      1.61 o
  -2   8   4       17.48       15.65      1.03 o
  -1   8   4       18.24       17.08      1.03 o
   0   8   4       77.33       72.10      2.13 o
   1   8   4        6.30        9.56      0.85 o
   2   8   4       20.71       23.89      1.19 o
   3   8   4        2.62        3.04      0.68 o
   4   8   4        8.36       10.29      0.96 o
   5   8   4        0.51       -2.06      2.06 o
  -5   9   4        2.99        7.89      0.96 o
  -4   9   4        1.14        1.63      0.69 o
  -3   9   4        4.93        6.83      0.76 o
  -2   9   4       16.32       16.73      1.11 o
  -1   9   4        9.80       11.10      0.90 o
   0   9   4        1.98        2.76      0.60 o
   1   9   4        3.84        3.71      0.69 o
   2   9   4        1.19        0.00      1.60 o
   3   9   4        2.01        2.27      0.65 o
   4   9   4        0.67        0.38      0.70 o
   5   9   4        5.78        6.49      0.99 o
  -4  10   4        0.52        0.31      2.01 o
  -3  10   4        3.94        6.77      0.81 o
  -2  10   4        3.11        4.53      0.79 o
  -1  10   4        0.23       -1.58      1.82 o
   0  10   4        6.59        6.47      0.80 o
   1  10   4        1.35        0.26      1.96 o
   2  10   4        0.52        0.27      1.66 o
   3  10   4        0.71        0.72      0.70 o
   4  10   4        0.30        1.85      0.67 o
  -3  11   4        5.71        7.72      1.01 o
  -2  11   4        3.86        4.32      0.84 o
  -1  11   4        4.01       -1.22      1.22 o
   0  11   4        5.32        6.58      0.92 o
   1  11   4        0.32        0.00      1.44 o
   2  11   4        0.89        0.00      2.10 o
  -7   0   5        0.00       -0.57      1.34 o
  -6   0   5        6.04        5.80      0.87 o
  -5   0   5        0.71        0.54      0.49 o
  -4   0   5       27.23       26.41      1.16 o
  -3   0   5       45.71       40.68      1.30 o
  -2   0   5        1.69        1.59      0.43 o
  -1   0   5       77.38       71.67      2.23 o
   0   0   5       26.71       23.80      0.96 o
   1   0   5        1.94        2.09      0.44 o
   2   0   5       18.70       19.20      0.87 o
   3   0   5        3.97        3.79      0.59 o
   4   0   5        6.66        6.61      0.70 o
   5   0   5        6.41        4.96      0.74 o
   6   0   5        1.10        1.10      0.66 o
   7   0   5        1.18        1.17      0.76 o
  -7   1   5        2.34        2.54      0.80 o
  -6   1   5        1.63        3.00      0.70 o
  -5   1   5        0.73       -0.43      1.27 o
  -4   1   5       29.86       31.97      1.23 o
  -3   1   5       21.06       17.58      1.06 o
  -2   1   5       28.03       31.03      1.11 o
  -1   1   5       83.75       81.81      2.37 o
   0   1   5       85.50       82.27      2.28 o
   1   1   5       12.95       14.71      0.74 o
   2   1   5       28.75       26.15      1.06 o
   3   1   5        7.64        7.60      0.68 o
   4   1   5        8.61        9.40      0.74 o
   5   1   5        2.01        2.59      0.65 o
   6   1   5        3.11        1.91      0.75 o
   7   1   5        1.26        0.29      1.64 o
  -7   2   5        0.82        0.49      0.65 o
  -6   2   5        0.78       -0.76      1.59 o
  -5   2   5        2.81        3.14      0.61 o
  -4   2   5       56.34       50.40      1.59 o
  -3   2   5      110.31      104.23      2.99 o
  -2   2   5       32.60       33.68      1.14 o
  -1   2   5       29.50       27.71      1.06 o
   0   2   5       23.70       22.99      0.95 o
   1   2   5       41.15       38.39      1.17 o
   2   2   5       17.47       18.10      0.85 o
   3   2   5       20.96       19.04      0.96 o
   4   2   5        5.40        4.26      0.65 o
   5   2   5        4.98        6.60      0.69 o
   6   2   5        2.43        1.99      0.68 o
   7   2   5        0.75        1.54      0.68 o
  -7   3   5        1.33        1.49      1.91 o
  -6   3   5        7.70       10.14      0.88 o
  -5   3   5        8.80        7.55      0.79 o
  -4   3   5       35.88       33.73      1.30 o
  -3   3   5       32.69       28.58      1.15 o
  -2   3   5        0.87        1.46      0.39 o
  -1   3   5        6.48        6.29      0.60 o
   0   3   5      115.72      110.32      3.44 o
   1   3   5       12.15       10.39      0.73 o
   2   3   5       36.50       34.95      1.23 o
   3   3   5       16.08       13.83      0.89 o
   4   3   5       20.91       19.82      1.09 o
   5   3   5        0.60        1.17      1.60 o
   6   3   5        0.62        0.93      0.60 o
   7   3   5        0.29       -2.00      2.00 o
  -7   4   5        3.33        4.22      0.77 o
  -6   4   5        5.39        5.11      0.86 o
  -5   4   5        9.02        6.13      0.92 o
  -4   4   5        2.22        2.83      0.64 o
  -3   4   5        9.55       12.72      0.82 o
  -2   4   5       29.98       28.66      1.16 o
  -1   4   5       12.27       12.55      0.80 o
   0   4   5        2.89        2.74      0.50 o
   1   4   5       94.86       94.18      3.21 o
   2   4   5        5.10        4.66      0.63 o
   3   4   5       19.57       15.62      0.98 o
   4   4   5       12.50       12.56      0.92 o
   5   4   5        3.05        2.56      0.71 o
   6   4   5        0.80       -0.28      1.77 o
   7   4   5        1.82        0.63      0.82 o
  -6   5   5        0.04       -1.42      1.86 o
  -5   5   5        8.12        8.31      0.88 o
  -4   5   5        1.21        2.52      0.55 o
  -3   5   5       20.83       18.71      1.11 o
  -2   5   5       19.03       18.95      0.99 o
  -1   5   5       92.50       86.09      2.74 o
   1   5   5        2.36        2.57      0.55 o
   2   5   5        4.78        3.60      0.72 o
   3   5   5       36.97       35.72      1.41 o
   4   5   5       13.65       11.18      1.01 o
   5   5   5        8.86        8.59      0.93 o
   6   5   5        0.72       -1.45      2.14 o
  -6   6   5        7.15        9.22      1.07 o
  -5   6   5        1.19       -0.27      1.58 o
  -4   6   5        1.55        0.48      1.36 o
  -3   6   5        6.83        5.40      0.70 o
  -2   6   5        3.98        4.94      0.69 o
  -1   6   5       19.74       18.69      1.03 o
   0   6   5       17.33       19.60      1.02 o
   1   6   5       27.60       25.97      1.23 o
   2   6   5       15.44       14.91      0.98 o
   3   6   5        0.20        0.93      0.49 o
   4   6   5        0.77       -0.24      1.57 o
   5   6   5        7.17        8.88      0.86 o
   6   6   5        0.74        1.93      0.72 o
  -5   7   5        4.25        5.00      0.80 o
  -4   7   5        1.09        0.00      1.68 o
  -3   7   5        1.15        0.72      1.61 o
  -2   7   5       14.16       13.44      0.99 o
  -1   7   5        9.86       11.70      0.84 o
   0   7   5        2.77        2.74      0.57 o
   1   7   5       25.68       24.56      1.24 o
   2   7   5        5.58        6.57      0.72 o
   3   7   5        5.05        4.88      0.75 o
   4   7   5        2.60        3.51      0.70 o
   5   7   5        1.49       -0.29      1.86 o
  -5   8   5        0.73        0.61      1.73 o
  -4   8   5        3.03        4.12      0.82 o
  -3   8   5        1.59        1.95      0.65 o
  -2   8   5        3.76        3.98      0.68 o
  -1   8   5       12.85       12.04      1.02 o
   0   8   5        0.16        0.43      0.54 o
   1   8   5        1.29        0.87      0.58 o
   2   8   5       21.11       23.89      1.25 o
   3   8   5        4.41        4.21      0.83 o
   4   8   5        1.91        0.85      1.63 o
   5   8   5        0.31       -1.86      1.86 o
  -4   9   5        0.91        1.22      1.78 o
  -3   9   5        6.67        6.31      0.92 o
  -2   9   5        1.12        0.27      1.51 o
  -1   9   5       20.39       22.31      1.30 o
   0   9   5       14.43       14.66      1.10 o
   1   9   5        2.36        2.23      0.67 o
   2   9   5        1.11        0.27      1.78 o
   3   9   5        0.89        0.86      0.64 o
   4   9   5        1.26       -1.95      1.95 o
  -3  10   5        0.22        0.00      1.87 o
  -2  10   5        8.29       11.08      1.06 o
  -1  10   5        3.73        4.14      0.88 o
   0  10   5        9.15        8.49      0.98 o
   1  10   5        4.85        5.45      0.91 o
   2  10   5        1.63        2.39      0.75 o
   3  10   5        0.46        1.31      0.71 o
   0  11   5        1.96       -0.32      2.29 o
  -6   0   6        3.72        4.46      0.81 o
  -5   0   6        0.04       -1.46      1.46 o
  -4   0   6        0.01       -0.22      1.31 o
  -3   0   6       50.39       56.40      1.78 o
  -2   0   6       12.64       12.88      0.87 o
  -1   0   6       24.52       21.86      1.03 o
   0   0   6        2.32        2.49      0.55 o
   1   0   6       73.88       68.72      1.91 o
   2   0   6       15.95       18.63      0.95 o
   3   0   6        0.01       -1.30      1.30 o
   4   0   6       11.88       11.89      0.92 o
   5   0   6        0.64        1.81      0.54 o
   6   0   6        5.15        5.33      0.89 o
  -6   1   6        0.73        0.00      1.82 o
  -5   1   6        7.50        8.12      0.95 o
  -4   1   6        0.34       -0.15      0.51 o
  -3   1   6       36.96       36.38      1.33 o
  -2   1   6       38.20       38.56      1.39 o
  -1   1   6       27.73       25.69      1.09 o
   0   1   6       22.19       21.44      1.02 o
   1   1   6       27.36       24.28      1.09 o
   2   1   6        3.76        4.56      0.60 o
   3   1   6        2.29        1.40      0.56 o
   4   1   6        5.46        5.25      0.69 o
   5   1   6        5.16        7.70      0.77 o
   6   1   6        0.12        0.86      1.65 o
  -6   2   6        1.84        2.18      0.68 o
  -5   2   6       11.48       12.98      1.01 o
  -4   2   6       13.81       12.31      0.95 o
  -3   2   6       31.41       28.60      1.27 o
  -2   2   6       14.46       15.34      0.95 o
  -1   2   6       11.03       12.35      0.84 o
   0   2   6        0.02       -0.18      0.97 o
   1   2   6       12.64       11.15      0.82 o
   2   2   6        3.51        2.87      0.59 o
   3   2   6       14.94       13.07      0.94 o
   4   2   6        0.99        1.89      0.59 o
   5   2   6        0.49        0.26      1.44 o
   6   2   6        1.35        2.18      0.74 o
  -6   3   6        1.38        2.67      0.66 o
  -5   3   6        3.88        4.51      0.82 o
  -4   3   6        9.19        8.57      0.89 o
  -3   3   6       28.29       26.35      1.30 o
  -2   3   6       12.40       13.22      0.85 o
  -1   3   6        8.19        7.05      0.77 o
   0   3   6       10.73       12.07      0.79 o
   1   3   6       12.40       12.40      0.81 o
   2   3   6       21.49       19.39      1.07 o
   3   3   6       16.74       15.69      1.04 o
   4   3   6        0.30       -0.12      0.54 o
   5   3   6        0.71       -0.80      1.66 o
   6   3   6        0.44       -1.76      1.76 o
  -6   4   6        5.05        6.68      0.79 o
  -5   4   6        8.19        8.68      0.92 o
  -4   4   6        0.14       -1.22      1.36 o
  -3   4   6       13.76       16.60      0.98 o
  -2   4   6       14.92       16.20      0.96 o
  -1   4   6        6.16        6.13      0.68 o
   0   4   6        4.35        4.18      0.58 o
   1   4   6        7.84        8.78      0.73 o
   2   4   6       14.00       11.95      0.91 o
   3   4   6        5.86        6.08      0.74 o
   4   4   6       13.11       13.81      1.01 o
   5   4   6        3.41        2.20      0.76 o
   6   4   6        1.79        2.77      0.74 o
  -6   5   6        4.92        0.94      2.49 o
  -5   5   6        9.23        9.94      0.99 o
  -4   5   6        4.65        4.75      0.73 o
  -3   5   6        1.45        0.83      0.60 o
  -2   5   6        7.85        8.17      0.76 o
  -1   5   6       13.56       12.26      0.89 o
   0   5   6       19.28       18.40      1.07 o
   1   5   6        2.55        2.61      0.60 o
   2   5   6        5.48        6.08      0.74 o
   3   5   6       16.47       15.85      1.12 o
   4   5   6        2.60        1.61      0.72 o
   5   5   6        2.29       -2.06      2.06 o
  -5   6   6        2.43        2.28      0.77 o
  -4   6   6        5.43        6.03      0.77 o
  -3   6   6        7.07        6.76      0.85 o
  -2   6   6        5.19        4.95      0.77 o
  -1   6   6       17.58       17.07      1.05 o
   0   6   6        8.15        7.71      0.81 o
   1   6   6        1.98       -1.38      1.78 o
   2   6   6        0.65        0.48      1.07 o
   3   6   6        9.60        9.82      0.96 o
   4   6   6        2.97        0.00      2.14 o
   5   6   6        1.22       -2.50      2.50 o
  -4   7   6        0.36        0.87      1.67 o
  -2   7   6        1.88        1.71      0.72 o
  -1   7   6        3.95        4.71      0.74 o
   0   7   6        2.24        0.25      1.49 o
   1   7   6        3.20        4.35      0.79 o
   2   7   6        0.77        0.52      1.32 o
   3   7   6        2.10       -1.09      1.69 o
   4   7   6        0.62        0.88      1.69 o
  -4   8   6        0.26        0.93      1.43 o
  -3   8   6        1.57        1.60      0.58 o
  -2   8   6        1.58        0.00      1.92 o
  -1   8   6        0.59        0.99      0.58 o
   0   8   6        5.53        6.04      0.90 o
   1   8   6       10.05       10.22      0.99 o
   2   8   6        0.44        0.84      1.61 o
   3   8   6        0.24        0.29      1.79 o
   4   8   6        1.82        1.68      0.85 o
  -3   9   6        0.15        0.94      1.81 o
  -2   9   6        1.96        3.21      0.79 o
  -1   9   6       10.78       10.44      1.13 o
   0   9   6        8.20        8.23      0.94 o
   1   9   6        4.45        5.29      0.87 o
   2   9   6        0.43       -0.10      0.71 o
  -6   0   7        0.55       -0.52      0.75 o
  -5   0   7        0.22        0.14      0.64 o
  -4   0   7        1.27        1.25      0.66 o
  -3   0   7        4.41        4.59      0.72 o
  -2   0   7        4.74        4.68      0.69 o
  -1   0   7       16.78       15.74      1.07 o
   0   0   7        6.62        6.44      0.73 o
   1   0   7        7.52        7.05      0.71 o
   2   0   7       11.47       10.34      0.87 o
   3   0   7        0.07       -0.97      1.71 o
   4   0   7        0.87       -0.26      1.55 o
   5   0   7        0.01        1.16      1.69 o
  -5   1   7        2.38        3.51      0.74 o
  -4   1   7        5.84        8.25      0.83 o
  -3   1   7        4.34        3.62      0.74 o
  -2   1   7        1.88        1.57      0.59 o
  -1   1   7       13.25       12.75      0.98 o
   0   1   7        9.44        9.47      0.90 o
   1   1   7        1.11        0.87      1.15 o
   2   1   7        5.06        4.62      0.73 o
   3   1   7        2.17        3.32      0.66 o
   4   1   7        0.08       -1.81      1.81 o
   5   1   7        2.42        1.16      1.70 o
  -5   2   7        0.66       -1.94      1.94 o
  -4   2   7        0.50       -1.05      1.86 o
  -3   2   7        0.81        0.49      1.09 o
  -2   2   7       39.48       41.35      1.55 o
  -1   2   7        4.98        6.10      0.74 o
   0   2   7        4.97        3.89      0.69 o
   1   2   7        0.53        0.00      1.33 o
   2   2   7        5.84        5.67      0.75 o
   3   2   7        4.03        4.90      0.67 o
   4   2   7        0.43       -1.90      1.90 o
   5   2   7        0.40        0.89      1.70 o
  -5   3   7        4.11        4.98      0.82 o
  -4   3   7        2.47        0.81      1.69 o
  -3   3   7        5.77        6.76      0.76 o
  -2   3   7       15.34       18.02      1.08 o
  -1   3   7        1.52       -0.23      1.46 o
   0   3   7        2.73        2.97      0.64 o
   1   3   7        6.27        6.53      0.74 o
   2   3   7        3.71        2.51      0.69 o
   3   3   7        8.43        7.67      0.91 o
   4   3   7        1.91        3.12      0.64 o
   5   3   7        2.83        0.30      2.24 o
  -5   4   7        2.39        2.65      0.80 o
  -4   4   7        2.60        3.41      0.68 o
  -3   4   7        6.10        6.07      0.76 o
  -2   4   7        1.45        1.19      0.65 o
  -1   4   7        4.16       -0.24      1.73 o
   0   4   7        6.38        8.75      0.85 o
   1   4   7        3.96        4.82      0.69 o
   2   4   7       10.26       11.44      0.99 o
   3   4   7        1.27        1.06      1.54 o
   4   4   7       10.72       12.46      1.07 o
   5   4   7        2.00        3.07      0.76 o
  -4   5   7        7.17        7.96      0.97 o
  -3   5   7        6.98        7.14      0.91 o
  -2   5   7        2.78        2.37      0.64 o
  -1   5   7        3.04        2.51      0.77 o
   0   5   7       13.18       12.71      1.01 o
   1   5   7        0.74        1.01      1.71 o
   2   5   7        0.54       -0.78      1.87 o
   3   5   7        0.81        1.11      1.61 o
   4   5   7        5.35        6.45      0.95 o
  -4   6   7        6.57       10.53      0.98 o
  -3   6   7        1.40        2.84      0.71 o
  -2   6   7        2.53        3.06      0.69 o
  -1   6   7        2.47        1.73      0.67 o
   0   6   7        0.52        1.06      1.54 o
   1   6   7        8.13        6.33      0.92 o
   2   6   7        6.41        6.32      0.92 o
   3   6   7        1.83        0.58      0.82 o
   4   6   7        1.04        1.51      0.76 o
  -3   7   7        5.81        8.07      0.90 o
  -2   7   7        0.25       -0.88      1.34 o
  -1   7   7        0.17        0.28      1.24 o
   0   7   7        5.58        5.88      0.83 o
   1   7   7        2.42        3.05      0.75 o
   2   7   7        2.60        3.20      0.81 o
   3   7   7        0.58       -0.62      1.24 o
  -2   8   7        0.73        1.93      0.77 o
  -1   8   7        1.62        4.12      0.74 o
   0   8   7        3.31        1.21      2.64 o
   1   8   7        1.27        0.31      1.71 o
  -4   0   8        0.70        0.00      1.47 o
  -3   0   8        0.94       -0.28      1.79 o
  -2   0   8        5.57        7.93      0.82 o
  -1   0   8        1.84        1.03      1.96 o
   0   0   8        0.02        1.11      0.54 o
   1   0   8        0.08        0.00      1.27 o
   2   0   8        7.16        9.50      0.97 o
   3   0   8        0.84       -0.85      1.77 o
   4   0   8        0.12        0.41      0.61 o
  -4   1   8        0.10       -0.10      0.60 o
  -2   1   8        5.60        4.46      0.82 o
  -1   1   8        6.49        7.21      0.86 o
   0   1   8        1.25        0.77      1.48 o
   1   1   8        4.93        6.69      0.79 o
   2   1   8        1.55        2.16      0.71 o
   3   1   8        1.22        0.57      1.62 o
   4   1   8        0.25        0.31      1.71 o
  -4   2   8        9.54       11.19      1.10 o
  -3   2   8        0.93       -0.57      1.66 o
  -2   2   8        6.90        8.01      0.89 o
  -1   2   8        0.18       -1.54      1.54 o
   0   2   8        7.33        7.36      0.92 o
   1   2   8        1.68       -1.32      1.85 o
   2   2   8        5.29        5.03      0.77 o
   3   2   8        4.45        4.35      0.80 o
   4   2   8        1.82        3.62      0.79 o
  -4   3   8        2.04        2.13      0.80 o
  -3   3   8        1.93        2.34      0.64 o
  -2   3   8        3.17        3.30      0.74 o
  -1   3   8        4.67        5.73      0.84 o
   0   3   8        0.04        0.54      1.52 o
   1   3   8        2.13        2.86      0.65 o
   2   3   8        0.42       -0.56      1.78 o
   3   3   8        5.84        8.51      1.00 o
  -3   4   8        0.01       -2.03      2.03 o
  -2   4   8        3.49        5.62      0.77 o
  -1   4   8        0.85        1.31      0.56 o
   0   4   8        0.50       -0.28      2.02 o
   1   4   8        1.60        2.21      0.76 o
   2   4   8        0.99        0.87      1.82 o
   3   4   8        2.15       -1.84      1.99 o
  -3   5   8        2.35        1.26      1.66 o
  -2   5   8        0.50       -0.90      1.88 o
  -1   5   8        3.38        3.91      0.81 o
   0   5   8        2.40        3.63      0.73 o
   1   5   8        0.59        0.64      0.60 o
   2   5   8        1.15       -0.91      2.17 o
  -1   6   8        1.16        1.75      0.69 o
   0   6   8        0.34        0.92      1.59 o
   1   6   8        3.66        2.27      0.89 o
  -2   0   9        0.01       -0.31      1.29 o
  -1   0   9        0.17       -1.67      1.67 o
   0   0   9        1.54        2.88      0.78 o
   1   0   9        1.37        2.51      0.76 o
  -2   1   9        0.38        0.00      1.33 o
  -1   1   9        2.21       -0.61      1.94 o
   0   1   9        2.58        4.16      0.89 o
   1   1   9        1.22        0.46      0.80 o
  -1   2   9        7.65        9.74      1.02 o
   0   2   9        4.34        4.84      0.93 o
   1   2   9        1.27        1.61      0.77 o
 
